# Supplementary material for: Genetic composition of queen conch (Lobatus gigas) population on Pedro Bank, Jamaica and its use in fisheries management
Source: PLoS One. 2021 Apr 5;16(4):e0245703. doi: 10.1371/journal.pone.0245703 (PMC8021194; doi:10.1371/journal.pone.0245703)
Supplement: S1 Data — (TXT) [file pone.0245703.s005.txt]

Pedro Bank
npops =5
nloci = 9
	ConchPR11		Sgig1		Conch17		Conch29		ConchPR1		Sgig2		Conch21		Conch23		Sgig6
pop = 1A
1A1	186	188	189	189	422	436	266	270	362	486	112	116	251	259	374	374	161	163
1A2	178	180	201	205	432	440	278	294	380	400	116	130	265	267	374	374	159	161
1A3	188	190	189	195	430	432	276	276	362	486	114	116	259	259	374	374	159	161
1A4	192	194	199	201	426	432	270	294	388	424	116	116	259	267	374	374	161	161
1A5	150	200	183	199	426	438	270	280	412	416	116	116	259	259	374	374	159	165
1A6	150	182	193	205	416	426	268	276	362	486	116	132	259	261	360	374	149	163
1A7	170	172	199	203	432	442	270	270	392	448	130	130	251	259	374	374	161	161
1A8	150	182	191	195	418	422	260	272	362	486	118	128	253	255	360	360	149	153
1A9	168	170	195	195	434	438	270	280	412	448	116	116	259	267	374	374	159	165
1A10	188	190	191	197	430	432	270	272	416	428	116	116	251	259	374	374	161	161
1A11	178	180	199	199	430	432	280	298	400	428	130	130	265	265	374	374	161	161
1A12	192	194	189	189	432	438	282	292	424	448	116	116	259	267	374	374	159	161
1A13	170	182	189	199	430	432	276	282	444	460	116	116	259	277	374	374	161	163
1A14	188	190	189	205	426	442	270	270	428	444	116	130	265	267	374	374	161	161
1A15	190	204	189	199	432	434	280	280	362	486	116	116	263	265	360	382	163	169
1A16	150	200	199	203	424	426	270	274	362	486	130	130	257	259	360	360	149	161
1A17	188	190	195	203	432	438	270	278	428	432	116	116	267	271	374	374	155	159
1A18	166	168	201	205	430	442	270	278	416	442	116	118	259	267	360	374	161	163
1A19	166	170	195	207	430	442	270	276	416	440	116	118	259	267	374	374	161	163
1A20	164	166	199	199	430	434	278	280	396	428	116	130	259	263	374	374	159	161
1A21	198	200	205	205	432	442	270	270	380	380	112	130	259	267	360	374	161	161
1A22	182	184	195	195	426	434	270	292	420	420	116	118	251	259	374	374	159	163
1A23	188	200	189	189	424	432	270	280	362	384	116	118	263	267	360	374	161	161
1A24	162	170	195	201	422	438	268	272	362	486	116	118	259	265	360	374	161	165
1A25	160	160	195	195	430	432	270	270	432	444	116	116	263	267	374	374	159	161
1A26	174	176	195	205	418	430	270	280	382	404	116	130	251	259	374	374	161	165
1A27	174	176	189	195	432	438	270	280	396	420	116	130	253	265	372	374	159	161
1A28	174	176	189	199	426	454	272	278	416	426	110	116	265	267	374	374	159	161
1A29	154	182	189	199	430	438	270	278	436	448	116	118	263	271	372	374	161	163
1A30	154	154	189	195	426	430	270	278	384	384	116	118	253	265	374	374	161	161
1A31	176	178	189	189	430	442	280	294	416	432	116	130	251	263	366	372	161	163
1A32	186	188	195	201	432	442	274	280	416	460	120	130	259	259	374	374	161	161
1A33	186	190	199	199	434	460	278	282	388	412	116	118	259	265	374	374	161	161
1A34	188	200	189	189	430	432	270	296	396	460	116	130	255	259	374	374	161	165
1A35	166	192	189	195	?	?	272	282	450	474	116	118	259	273	372	374	159	165
1A36	190	194	195	195	424	456	278	280	424	458	116	118	259	267	370	374	159	161
1A37	188	192	189	199	432	432	276	280	396	412	116	130	259	265	372	374	161	165
1A38	154	158	189	191	428	430	264	278	374	420	116	118	263	265	372	374	159	161
1A39	186	190	189	205	?	?	278	280	388	402	116	130	251	265	372	374	159	161
1A40	188	192	195	203	424	424	278	280	416	424	116	130	259	265	372	374	161	163
1A41	188	192	199	205	430	434	278	282	420	436	116	130	259	263	372	374	161	163
1A42	186	190	195	199	424	470	280	280	426	486	116	130	267	283	372	374	159	161
1A43	178	198	195	199	428	438	270	270	428	428	118	130	259	267	372	374	159	161
1A44	190	198	195	199	?	?	256	270	458	486	116	116	263	265	372	374	159	161
1A45	154	158	189	195	418	418	278	292	374	384	118	130	247	263	372	374	153	163
1A46	170	182	185	195	430	442	262	270	428	436	108	116	259	271	372	374	159	161
pop = 1B
1B1	168	200	201	207	430	442	270	278	362	486	116	118	261	275	360	374	149	163
1B2	166	168	199	207	430	442	270	278	418	442	116	118	259	267	360	374	163	163
1B3	168	170	203	207	434	446	274	280	420	444	118	122	263	273	374	380	163	165
1B4	182	192	189	205	430	432	280	280	408	424	116	116	259	262	374	374	161	163
1B5	164	166	199	201	430	438	270	280	396	432	116	130	251	263	374	374	161	161
1B6	184	186	195	205	430	432	270	280	362	412	118	130	251	263	360	378	153	161
1B7	164	200	191	197	426	438	274	280	362	486	116	120	251	259	360	380	161	163
1B8	190	192	199	199	430	442	278	306	362	486	114	130	247	271	360	378	161	161
1B9	160	174	199	199	432	438	280	280	408	448	116	130	251	259	374	374	161	161
1B10	160	160	195	201	432	442	278	300	362	448	130	130	259	267	374	374	161	161
1B11	180	188	189	199	430	434	270	278	416	420	116	116	251	263	374	374	159	161
1B12	184	200	199	199	432	438	272	278	416	416	116	118	263	265	374	374	161	163
1B13	188	190	199	199	432	442	278	282	362	424	116	130	247	267	374	374	161	161
1B14	166	168	189	205	428	440	270	276	362	416	116	118	263	265	360	374	159	161
1B15	162	200	191	201	422	434	266	272	362	486	112	116	259	265	360	372	149	157
1B16	150	170	195	201	426	432	276	278	396	408	116	118	259	267	374	374	161	161
1B17	184	186	189	205	430	438	270	278	404	436	116	116	259	259	360	384	159	163
1B18	196	198	199	203	430	440	270	280	362	486	106	130	253	259	360	374	149	161
1B19	174	182	195	205	460	460	270	278	396	416	116	130	265	271	374	374	161	161
1B20	182	184	201	205	438	442	270	278	400	428	116	116	265	265	374	374	161	161
1B21	170	190	189	199	430	442	270	278	362	420	116	118	271	277	374	374	161	161
1B22	186	188	189	195	430	442	278	292	362	486	116	118	251	263	360	374	161	161
1B23	164	200	185	203	426	438	268	274	362	486	114	116	257	267	360	372	159	161
1B24	180	188	199	205	434	438	270	280	362	486	114	118	259	267	374	374	161	161
1B25	188	190	187	205	434	442	270	280	362	486	116	130	251	271	360	374	161	161
1B26	154	178	199	199	430	434	280	282	412	440	118	130	259	267	374	374	161	161
1B27	180	182	203	205	426	434	278	300	362	486	116	128	251	259	360	374	161	161
1B28	150	164	199	201	430	438	270	282	362	486	116	118	265	267	360	374	161	163
1B29	170	174	185	197	420	434	280	294	416	432	116	130	267	271	372	374	161	165
1B30	166	182	195	199	438	442	270	278	420	428	116	130	259	267	372	374	159	161
1B31	174	178	195	199	426	438	280	282	412	425	116	118	251	259	368	372	159	161
1B32	176	180	185	189	412	432	264	278	392	432	110	116	259	267	372	374	161	163
1B33	182	190	199	199	432	438	282	296	404	424	130	130	257	265	372	374	159	161
1B34	152	154	189	199	430	460	276	280	388	440	116	130	265	267	372	374	159	161
1B35	160	162	199	205	430	434	272	280	416	428	116	130	251	271	372	374	159	161
1B36	186	190	195	201	430	454	270	278	404	420	116	130	263	265	372	374	161	165
1B37	188	204	201	205	470	470	278	296	412	428	116	130	259	267	372	376	161	165
1B38	154	190	199	205	448	454	280	280	424	486	116	116	251	253	372	374	163	165
1B39	188	204	189	189	?	?	316	316	?	?	108	138	259	271	372	374	159	161
1B40	154	186	189	198	424	424	270	278	416	424	116	116	259	273	372	374	155	161
pop = 1C
1C1	166	168	195	199	426	430	270	270	362	424	116	116	265	267	360	374	161	163
1C2	184	186	199	201	424	434	270	278	362	486	116	116	253	267	360	370	159	161
1C3	146	200	183	197	422	434	266	272	362	486	112	116	251	267	360	370	157	161
1C4	162	162	189	195	430	438	270	278	362	486	118	134	259	263	360	374	159	161
1C5	188	190	195	205	432	434	270	280	408	420	130	130	259	267	374	374	159	161
1C6	162	164	189	199	434	442	270	278	416	420	130	130	263	265	360	374	161	163
1C7	190	192	199	199	426	430	278	280	362	456	116	130	251	271	374	374	161	161
1C8	180	182	205	207	426	430	274	276	408	412	116	130	259	267	360	360	161	161
1C9	188	190	199	199	432	432	270	280	362	424	118	130	259	271	374	374	161	161
1C10	182	194	195	201	430	432	270	270	420	440	116	118	259	267	374	374	159	165
1C11	148	182	187	199	426	438	268	274	362	486	116	130	253	259	374	374	161	161
1C12	166	186	195	199	432	434	280	282	412	436	116	116	259	265	374	374	161	165
1C13	168	170	199	201	432	434	278	280	408	436	116	118	259	263	374	374	161	161
1C14	182	184	199	199	430	442	270	284	448	448	116	116	259	267	374	374	163	163
1C15	196	198	195	199	430	430	270	278	436	440	116	130	259	265	360	374	161	161
1C16	168	192	189	211	426	432	272	282	408	448	118	118	259	271	374	374	161	161
1C17	160	162	189	199	426	432	280	280	392	424	118	130	265	271	374	374	161	165
1C18	190	192	195	199	430	430	270	280	372	372	114	114	263	271	374	374	161	161
1C19	166	166	199	201	418	426	270	278	362	424	130	130	259	265	360	368	161	169
1C20	150	182	201	205	424	434	276	284	362	486	118	134	265	267	360	374	161	165
1C21	170	182	197	201	432	434	276	282	362	486	116	132	257	261	360	372	149	161
1C22	182	200	201	204	426	438	280	286	362	486	120	136	261	265	360	376	149	163
1C23	150	158	189	191	426	432	268	284	362	486	118	130	257	269	360	374	149	161
1C24	166	168	189	211	426	432	272	284	362	486	120	120	261	273	360	376	149	163
1C25	164	196	189	199	430	438	282	294	408	428	116	116	259	267	374	374	149	161
1C26	150	158	195	199	428	432	270	280	362	424	120	130	259	271	360	374	149	161
1C27	176	178	205	205	432	444	272	280	416	444	116	130	259	267	360	374	161	161
1C28	176	180	201	205	426	438	278	280	416	448	110	114	259	263	374	374	159	161
1C29	178	180	189	195	432	432	278	296	416	432	116	116	265	271	374	374	159	161
1C30	186	190	199	199	434	460	278	282	388	412	116	118	259	265	374	374	161	161
1C31	152	184	189	199	430	434	268	278	386	424	116	128	251	259	374	374	159	161
1C32	180	182	185	189	430	452	280	280	424	440	116	116	251	259	374	374	159	165
1C33	166	170	199	201	430	460	270	292	412	412	116	118	259	271	374	374	161	161
1C34	186	188	195	205	432	454	278	280	392	460	116	130	265	267	374	374	161	163
1C35	182	184	199	201	430	432	270	280	430	448	116	116	259	279	374	374	159	161
1C36	186	188	189	189	430	434	278	280	396	432	130	130	253	259	374	374	159	161
1C37	180	182	201	205	434	460	278	278	384	468	116	116	267	271	372	374	161	165
1C38	184	186	195	199	434	438	278	292	436	440	116	116	259	279	372	372	163	165
1C39	180	182	199	205	432	444	270	278	392	444	116	130	265	271	372	374	157	159
1C40	182	184	199	199	434	434	270	282	388	440	116	116	259	263	372	374	159	161
1C41	150	150	195	205	434	442	272	280	396	408	116	118	263	265	372	374	159	161
1C42	182	200	189	195	430	430	262	270	414	414	116	124	259	265	366	372	157	159
pop =2
2_1	180	198	195	199	430	432	270	279	404	416	116	118	259	271	374	382	159	165
2_2	188	190	189	201	430	434	270	280	416	486	116	130	251	267	374	374	159	161
2_3	150	199	199	201	426	426	278	294	362	486	116	118	263	267	360	374	161	161
2_4	150	200	189	205	434	438	270	276	362	486	116	130	259	265	360	378	161	165
2_5	178	200	201	207	434	440	276	280	362	486	116	120	253	271	360	380	149	163
2_6	150	200	195	199	432	436	270	278	362	486	116	116	265	267	360	374	159	161
2_7	180	182	189	205	434	460	270	280	362	486	116	116	247	271	360	374	159	159
2_8	168	170	189	209	430	434	276	276	362	424	118	132	259	263	380	380	161	161
2_9	186	188	199	199	426	440	270	282	400	408	116	116	267	273	374	374	161	165
2_10	198	200	189	189	426	432	270	270	384	396	116	130	259	267	374	376	161	161
2_11	154	166	195	205	422	428	276	280	362	486	118	130	261	265	360	370	161	161
2_12	176	188	199	203	432	434	270	280	362	452	116	130	259	265	374	374	155	165
2_13	164	186	189	201	434	438	276	284	362	486	118	132	265	267	360	378	161	161
2_14	182	184	195	205	432	438	270	280	362	486	116	116	251	259	374	382	161	161
2_15	180	200	201	207	434	440	276	280	362	486	120	130	265	273	360	382	149	163
2_16	188	190	205	205	438	440	270	278	362	486	116	130	263	279	374	378	161	161
2_17	180	182	189	201	432	438	270	280	362	392	116	130	265	267	374	374	159	165
2_18	178	186	189	189	432	434	270	280	400	404	116	116	263	267	374	378	161	161
2_19	164	200	194	203	426	428	270	278	362	486	116	118	265	267	362	374	161	163
2_20	180	182	199	199	438	460	276	280	420	436	116	130	251	259	374	374	159	161
2_21	178	200	193	203	430	442	270	280	362	486	122	130	259	267	360	374	161	161
2_22	150	200	193	203	432	434	272	280	362	486	116	118	265	267	360	374	159	161
2_23	180	188	199	205	430	450	270	278	362	424	116	130	259	273	374	374	159	169
2_24	184	200	201	207	426	432	272	278	362	486	116	130	263	271	360	374	155	161
2_25	150	200	201	203	426	432	278	284	362	486	116	118	251	259	360	374	149	161
2_26	170	172	195	201	420	426	278	278	362	486	116	130	259	259	360	374	161	161
2_27	150	182	193	195	432	434	270	282	362	486	122	134	263	267	360	380	149	165
2_28	192	200	195	201	430	434	274	286	362	424	116	130	265	267	360	376	161	161
2_29	180	186	199	199	432	438	270	270	362	396	116	130	251	259	374	374	159	161
2_30	156	180	195	199	432	438	270	278	362	424	116	116	259	265	360	374	159	161
2_31	168	170	199	201	430	432	270	280	362	486	116	118	259	265	360	374	161	161
2_32	182	200	199	207	434	436	278	284	362	486	116	118	255	271	362	380	159	161
2_33	184	200	195	195	438	438	278	280	424	448	116	116	251	259	374	374	159	159
2_34	182	190	199	199	430	432	280	280	436	440	116	130	259	267	374	374	159	161
pop = 3
3_1	182	192	197	203	426	442	280	292	428	432	116	118	267	271	374	374	161	161
3_2	166	178	195	199	438	438	278	278	432	448	116	130	251	263	374	374	161	165
3_3	184	188	191	195	432	434	276	278	362	486	116	116	253	259	360	374	161	165
3_4	164	192	195	201	432	434	278	280	384	424	116	116	253	259	374	374	161	165
3_5	154	154	189	195	430	438	280	280	420	420	116	130	263	265	374	374	161	161
3_6	180	202	199	201	426	460	270	280	424	452	130	130	259	263	374	374	161	163
3_7	180	190	189	199	432	434	278	280	362	424	116	130	261	267	360	374	161	163
3_8	188	190	189	211	432	432	270	278	396	424	116	130	251	265	360	374	161	161
3_9	160	182	195	195	430	430	272	298	400	400	116	116	251	271	374	374	161	161
3_10	184	186	195	195	426	432	270	292	384	452	116	116	253	273	374	374	159	161
3_11	186	188	195	201	430	460	278	280	404	408	116	116	259	263	374	374	161	163
3_12	185	192	189	189	434	460	278	278	392	424	116	116	265	271	374	374	163	165
3_13	162	162	189	195	430	432	280	280	430	460	116	118	259	267	374	374	161	161
3_14	190	192	191	195	432	438	280	282	396	408	116	118	263	267	374	374	161	165
3_15	180	182	189	199	432	438	270	280	404	448	116	116	263	267	374	374	161	161
3_16	178	180	187	189	430	430	270	270	392	396	118	130	259	267	374	374	161	161
3_17	188	196	195	195	432	434	270	270	396	440	116	116	259	263	374	374	163	165
3_18	186	188	189	199	430	460	270	270	408	420	118	130	251	259	374	374	161	161
3_19	182	194	199	205	434	440	270	278	400	428	118	130	265	267	366	372	159	161
3_20	178	186	199	203	434	438	270	280	404	412	116	130	259	265	374	374	159	165
3_21	174	186	195	199	426	430	270	276	416	432	116	116	265	267	374	374	161	161
3_22	182	192	189	195	430	434	270	272	416	420	116	116	251	265	374	374	161	165
3_23	180	192	189	199	430	438	270	298	424	424	116	130	265	267	374	374	161	161
3_24	170	172	189	205	430	432	276	298	400	432	116	130	265	271	374	374	161	161
3_25	164	166	205	205	426	432	280	292	392	420	116	130	259	267	374	374	161	161
3_26	166	186	199	205	426	438	278	280	408	440	116	116	251	271	374	374	155	159
3_27	178	186	195	203	432	462	272	284	408	412	116	130	259	263	372	378	161	161
3_28	178	180	195	195	432	438	270	280	404	408	116	130	251	267	374	374	153	159
3_29	188	190	195	199	426	442	270	278	400	432	116	130	259	259	374	374	159	161
3_30	178	198	189	199	432	432	278	278	432	432	110	130	259	267	374	374	161	161
3_31	182	184	201	201	430	432	270	280	388	420	116	130	251	265	374	374	161	163
3_32	176	184	199	201	430	432	278	280	392	416	116	130	259	267	372	374	159	161
3_33	190	192	189	195	432	438	270	280	384	420	116	130	259	267	374	374	159	161
3_34	180	184	195	199	432	438	270	278	396	416	116	130	259	267	374	374	159	161
3_35	186	194	187	197	434	434	262	270	424	432	130	130	265	267	372	376	159	161
3_36	186	190	189	199	426	432	270	280	384	424	126	130	259	267	374	374	159	161
3_37	164	168	199	201	432	442	276	280	400	456	116	130	263	267	372	376	159	161
3_38	156	180	181	191	426	432	280	282	440	444	116	130	265	271	374	374	163	165
3_39	154	154	195	201	422	438	274	278	362	424	114	118	265	271	374	374	163	165
3_40	164	168	195	199	436	438	270	282	384	416	116	130	259	267	374	374	161	161
3_41	176	178	195	199	432	460	270	292	384	444	116	130	263	267	374	374	161	163
3_42	189	190	195	199	432	444	278	282	420	432	126	130	253	265	374	374	159	161
3_43	152	156	199	201	430	432	270	278	384	420	116	118	259	267	372	374	159	161
3_44	178	182	181	183	436	438	270	278	400	434	118	130	267	273	372	372	159	161
3_45	186	188	189	199	430	432	270	280	388	420	116	130	259	267	374	374	161	161
3_46	190	194	195	199	430	434	268	278	362	396	116	118	259	263	374	374	161	161
